# Supplementary material for: Structural effects of the highly protective V127 polymorphism on human prion protein
Source: Commun Biol. 2020 Jul 29;3:402. doi: 10.1038/s42003-020-01126-6 (PMC7391680; doi:10.1038/s42003-020-01126-6)
Supplement: Supplementary file 2 — Supplementary Data 1 [file 42003_2020_1126_MOESM2_ESM.xlsx]

## Sheet: S2 Values
G127/M129 PrP (Panel A)			V127/M129 PrP (Panel B)			G127/V129 PrP (Panel C)
Residue	S2	δ S2	Residue	S2	δ S2	Residue	S2	δ S2
120	0.146526	0.00131491	120	0.167843	0.00144352	120	0.168118	0.00206478
121	0.178675	0.00161739	121	0.251854	0.00225034	121	0.181537	0.00307494
122	0.281366	0.00216355	122	0.376482	0.00177042	122	0.226454	0.00523142
123	0.268929	0.00313664	123	0.210129	0.00245317	123	0.258091	0.00630019
124	0.234666	0.0029692	124	0.338258	0.00178561	124	0.160084	0.0073426
126	0.312671	0.00741137	126	0.556626	0.00298829	126	0.322582	0.0144928
127	0.478041	0.0075707	129	0.815936	0.0287896	127	0.528202	0.0176578
128	0.662571	0.0109738	130	0.817073	0.00968194	128	0.801178	0.0175388
129	0.756896	0.0331237	132	0.836502	0.00612033	129	0.890659	0.0610029
132	0.735029	0.00981716	133	0.790293	0.0245758	132	0.879268	0.0119401
133	0.814823	0.00960851	134	0.763042	0.00890269	133	0.694854	0.0776562
134	0.680204	0.0125264	135	0.709034	0.00480808	134	0.791711	0.0265818
135	0.668031	0.0131913	136	0.652586	0.0267141	135	0.740522	0.0197913
136	0.644209	0.0203345	138	0.748387	0.00602414	136	0.717014	0.021506
138	0.702603	0.00808465	139	0.626445	0.00780786	138	0.714594	0.0138358
139	0.584422	0.0339311	140	0.666285	0.0147195	139	0.593526	0.0171705
141	0.659392	0.025526	141	0.60189	0.030996	141	0.752488	0.0303237
142	0.488694	0.0143282	142	0.44075	0.0130042	142	0.557256	0.027917
143	0.739469	0.00633321	143	0.747671	0.00445344	143	0.713378	0.0107057
144	0.780071	0.013018	144	0.783879	0.010349	144	0.803313	0.0308614
145	0.717606	0.0176325	145	0.739483	0.00978025	145	0.683436	0.0357285
150	0.840978	0.0234294	148	0.68164	0.0193733	146	0.710225	0.0256337
152	0.812512	0.0158224	149	0.769552	0.0189388	148	0.773001	0.0326687
153	0.695475	0.0321161	152	0.571097	0.0450679	150	0.855234	0.0346529
155	0.854709	0.0136759	153	0.809695	0.0132327	151	0.762913	0.0293409
156	0.778469	0.0727754	155	0.924958	0.00953925	152	0.841916	0.0250675
157	0.851641	0.0124193	156	0.865592	0.0427289	153	0.726321	0.0441783
159	0.726271	0.0280799	157	0.959102	0.00607698	155	0.777909	0.095569
160	0.798518	0.0209115	159	0.838047	0.0415805	156	0.75829	0.045914
161	0.765289	0.0165146	160	0.944729	0.0075888	157	0.94968	0.0157771
163	0.940524	0.0201475	161	0.737501	0.0283204	159	0.784266	0.0322185
164	0.814373	0.0148313	162	0.61905	0.0398518	160	0.928835	0.01544
166	0.921328	0.0222962	163	0.955149	0.0218328	161	0.80665	0.0316323
168	0.961804	0.0242296	164	0.842591	0.0681698	162	0.839056	0.0258267
172	0.941972	0.0235356	166	0.884468	0.0152651	166	0.939653	0.033274
174	0.874574	0.0140204	168	0.260561	0.196663	168	0.795072	0.0400067
176	0.909908	0.0195721	172	0.843703	0.0601293	173	0.869294	0.0188518
178	0.580673	0.11805	174	0.874972	0.0116908	174	0.926611	0.0148783
180	0.936635	0.0168179	180	0.954316	0.0129621	176	0.939628	0.0307601
181	0.848621	0.0135777	181	0.833578	0.0207469	177	0.922459	0.0163511
182	0.943666	0.0217521	183	0.881674	0.0522851	178	0.90607	0.0152475
183	0.903899	0.012824	184	0.806516	0.0243259	181	0.901333	0.0240736
185	0.891688	0.0116336	185	0.909309	0.0120593	183	0.806029	0.0440081
186	0.818806	0.0227289	186	0.927212	0.010826	184	0.963955	0.0175716
188	0.917242	0.0183126	188	0.946471	0.0127526	186	0.922928	0.0195733
189	0.931271	0.00943666	189	0.862735	0.00742437	188	0.908572	0.0298596
190	0.73481	0.0148311	190	0.772423	0.00582571	189	0.954777	0.0136115
191	0.721974	0.0101093	191	0.637255	0.0102792	190	0.712865	0.0162998
192	0.761489	0.0301819	192	0.64723	0.00710289	191	0.794323	0.0171131
193	0.712054	0.00776255	193	0.630582	0.00670058	192	0.868107	0.0148569
195	0.612234	0.00728604	194	0.682971	0.00599784	193	0.675331	0.0186553
198	0.671718	0.0104339	195	0.532056	0.00590021	194	0.740433	0.0159112
199	0.689382	0.0151332	198	0.689791	0.00446992	195	0.645848	0.0118494
200	0.814279	0.0110408	199	0.599393	0.0291858	198	0.625082	0.0147687
201	0.817572	0.00990451	200	0.729614	0.0118366	199	0.718407	0.0406701
203	0.823918	0.0231758	201	0.808052	0.00869673	200	0.824723	0.023232
205	0.871684	0.0113533	205	0.9057	0.00905206	201	0.888714	0.0137667
206	0.846027	0.0206691	206	0.871997	0.010901	204	0.895582	0.0128424
207	0.821918	0.0174035	207	0.810216	0.015802	205	0.931246	0.0153923
208	0.81002	0.0177844	208	0.854962	0.00986833	206	0.878952	0.0146992
209	0.85868	0.0164322	209	0.890959	0.0113053	207	0.810204	0.0314271
210	0.925943	0.0151555	210	0.844306	0.0235223	208	0.862874	0.0177528
212	0.935872	0.0105666	211	0.821333	0.0143776	209	0.88514	0.0235522
214	0.888271	0.0142624	212	0.839221	0.0136358	210	0.904137	0.0247317
215	0.940326	0.0185467	214	0.841549	0.0221953	211	0.921037	0.0223369
216	0.919232	0.00967078	216	0.881381	0.0104311	212	0.898007	0.014461
217	0.92012	0.0179948	217	0.86595	0.0201016	214	0.905747	0.0160883
218	0.946363	0.0235389	219	0.841699	0.0449114	215	0.907534	0.0291688
220	0.939719	0.0168516	221	0.728595	0.0418594	216	0.911691	0.0153101
222	0.885391	0.0201521	222	0.830414	0.0281548	217	0.92233	0.0199965
						218	0.872109	0.0400444
						222	0.889536	0.0307496
						223	0.921085	0.0154573
