# Supplementary material for: Structural effects of the highly protective V127 polymorphism on human prion protein
Source: Commun Biol. 2020 Jul 29;3:402. doi: 10.1038/s42003-020-01126-6 (PMC7391680; doi:10.1038/s42003-020-01126-6)
Supplement: Supplementary file 3 — Supplementary Data 2 [file 42003_2020_1126_MOESM3_ESM.xlsx]

## Sheet: Panel A & B J0
Panel A																				Panel B
G127/M129 PrP J0			V127/M129 PrP J0			G127/V129 PrP J0				WT (Helix 3)			V127 (Helix 3)			V129 (Helix 3 )					d(J0) WT/V127 (ΔV127)	d(J0) WT/V129 (ΔV129)
Residue	J0 (ns)	dJ0 (ns)	Residue	J0 (ns)	dJ0 (ns)	Residue	J0 (ns)	dJ0 (ns)		Residue	J0 (ns)	dJ0 (ns)	Residue	J0 (ns)	dJ0 (ns)	Residue	J0 (ns)	dJ0 (ns)		Residue	Dj0	Dj0
119	0	0	119	0	0	119	0	0		200	3.69807	0.0643858	200	3.71482	0.0439946	200	3.33224	0.107943		119	0	0
120	0.797635	0.00482123	120	0.952208	0.00483889	120	0.695078	0.00697815		201	3.63809	0.050746	201	3.89692	0.0343372	201	3.22492	0.0854038		120	-0.154573	0.102557
121	0.982568	0.00502931	121	1.11381	0.00489307	121	0.887739	0.0100025		205	3.90642	0.0562526	205	4.19412	0.0430225	205	3.70338	0.113628		121	-0.131242	0.094829
122	1.33789	0.00912722	122	1.56031	0.00723671	122	0.978025	0.0107686		206	4.02554	0.0735098	206	3.84356	0.0494962	206	3.28064	0.103167		122	-0.22242	0.359865
123	1.34224	0.00964162	123	1.32731	0.0049753	123	1.14475	0.0120762		207	3.80373	0.0582123	207	4.01095	0.0421954	207	3.23804	0.109151		123	0.01493	0.19749
124	1.27784	0.0100313	124	1.38032	0.00497866	124	0.891727	0.0119382		208	3.63453	0.0581857	208	4.19971	0.0459083	208	3.55399	0.0922707		124	-0.10248	0.386113
125	0	0	125	1.90057	0.00923958	125	0	0		209	3.91833	0.0579924	209	4.11784	0.044318	209	3.39567	0.0939289		125	0	0
126	1.74296	0.0118163	126	2.1404	0.0115288	126	1.57296	0.024726		210	4.13305	0.100696	210	4.14064	0.0825539	210	3.44523	0.178807		126	-0.39744	0.17
127	2.27245	0.024275	127	0	0	127	2.14077	0.0409602		212	4.16447	0.0751957	212	4.28279	0.0525788	212	3.52251	0.108458		127	0	0.13168
128	3.00535	0.0417245	128	0	0	128	3.12604	0.081433												128	0	-0.12069
129	3.38799	0.110004	129	3.90864	0.0879291	129	5.09984	0.852089			3.88025			4.04459			3.41074			129	-0.52065	-1.71185
130	0	0	130	3.98365	0.0503907	130	0	0			0.201866			0.190345			0.161055			130	0	0
131	5.81088	0.340251	131	10.5176	1.84092	131	7.8014	4.39748												131	-4.70672	-1.99052
132	3.32484	0.0373482	132	3.77594	0.0299573	132	3.34853	0.0760874												132	-0.4511	-0.02369
133	3.59164	0.0497913	133	4.04805	0.0410636	133	3.50913	0.0912881			4.28398			4.42529			3.73285			133	-0.45641	0.08251
134	3.15606	0.0465399	134	3.37204	0.0442443	134	2.98555	0.102178												134	-0.21598	0.17051
135	3.08446	0.036316	135	3.20738	0.0227301	135	2.94766	0.0549667												135	-0.12292	0.1368
136	2.86591	0.0399144	136	3.75899	0.0362131	136	2.59584	0.059151												136	-0.89308	0.27007
137	0	0	137	0	0	137	0	0												137	0	0
138	3.13543	0.0401363	138	3.14479	0.0268237	138	2.85687	0.063419												138	-0.00936	0.27856
139	2.81685	0.0467771	139	2.81794	0.0354937	139	2.35915	0.0657586												139	-0.00109	0.4577
140	0	0	140	3.41906	0.0350483	140	0	0												140	0	0
141	2.93075	0.0595924	141	3.12996	0.0506903	141	2.63438	0.110141												141	-0.19921	0.29637
142	2.35879	0.0275288	142	2.46733	0.0214609	142	2.24481	0.0578157												142	-0.10854	0.11398
143	3.22223	0.0277598	143	3.30834	0.0206728	143	2.75678	0.0471966												143	-0.08611	0.46545
144	3.44385	0.0496212	144	3.41128	0.0341322	144	3.14027	0.0733218												144	0.03257	0.30358
145	3.20761	0.0368618	145	3.41003	0.0289872	145	2.70809	0.0594236												145	-0.20242	0.49952
146	0	0	146	0	0	146	2.86684	0.0947915												146	0	0
147	0	0	147	0	0	147	0	0												147	0	0
148	0	0	148	3.43399	0.0321383	148	3.20513	0.0767439												148	0	0
149	0	0	149	3.54654	0.0399378	149	0	0												149	0	0
150	3.70081	0.0718809	150	0	0	150	3.36805	0.117962												150	0	0.33276
151	0	0	151	0	0	151	3.13417	0.0865722												151	0	0
152	3.76156	0.0533461	152	3.4443	0.0345367	152	3.20296	0.0825746												152	0.31726	0.5586
153	3.18411	0.0551979	153	3.33192	0.0404523	153	2.9791	0.0970627												153	-0.14781	0.20501
154	0	0	154	0	0	154	0	0												154	0	0
155	3.68317	0.0695659	155	4.31791	0.0525708	155	3.74632	0.127616												155	-0.63474	-0.06315
156	4.10404	0.0827861	156	3.97917	0.0541696	156	3.19039	0.110746												156	0.12487	0.91365
157	3.75502	0.0552626	157	3.75427	0.0386945	157	3.40916	0.0977431												157	0.00075	0.34586
158	0	0	158	0	0	158	0	0												158	0	0
159	3.27316	0.0593831	159	3.8828	0.0520176	159	3.10778	0.112204												159	-0.60964	0.16538
160	3.72501	0.052905	160	4.28132	0.0485301	160	3.65497	0.122069												160	-0.55631	0.07004
161	3.57158	0.0726414	161	3.59676	0.0557201	161	3.23827	0.120258												161	-0.02518	0.33331
162	0	0	162	3.70679	0.0865993	162	2.9739	0.155013												162	0	0
163	4.27451	0.126302	163	4.6554	0.127029	163	4.05319	0.231798												163	-0.38089	0.22132
164	3.50794	0.0566999	164	6.54283	0.254085	164	0	0												164	-3.03489	0
165	0	0	165	0	0	165	0	0												165	0	0
166	4.92269	0.10561	166	5.23285	0.0830279	166	5.69011	0.318141												166	-0.31016	-0.76742
167	0	0	167	0	0	167	0	0												167	0	0
168	4.36308	0.174524	168	5.20065	0.54855	168	3.47718	0.28406												168	-0.83757	0.8859
169	0	0	169	0	0	169	0	0												169	0	0
170	0	0	170	0	0	170	0	0												170	0	0
171	0	0	171	0	0	171	0	0												171	0	0
172	5.4083	0.149065	172	5.55039	0.114655	172	4.60379	0.199918												172	-0.14209	0.80451
173	0	0	173	0	0	173	4.21876	0.115077												173	0	0
174	3.88906	0.0756529	174	4.04325	0.0575493	174	3.45032	0.0921768												174	-0.15419	0.43874
175	0	0	175	0	0	175	0	0												175	0	0
176	4.15262	0.14575	176	0	0	176	3.53878	0.244865												176	0	0.61384
177	0	0	177	0	0	177	3.50922	0.117715												177	0	0
178	5.22003	0.175266	178	0	0	178	3.50525	0.134015												178	0	1.71478
179	0	0	179	0	0	179	0	0												179	0	0
180	4.05916	0.114586	180	4.23596	0.078718	180	3.69144	0.161696												180	-0.1768	0.36772
181	3.62138	0.0741387	181	4.0735	0.049917	181	3.6507	0.131511												181	-0.45212	-0.02932
182	4.04914	0.200849	182	4.38256	0.236998	182	3.85526	0.310179												182	-0.33342	0.19388
183	4.04638	0.0787138	183	4.19614	0.0543528	183	3.162	0.136219												183	-0.14976	0.88438
184	0	0	184	3.77403	0.0471745	184	3.55621	0.116779												184	0	0
185	3.88195	0.0621846	185	4.22327	0.0506629	185	3.75608	0.107144												185	-0.34132	0.12587
186	3.65751	0.0595111	186	4.20743	0.0456232	186	3.26524	0.120438												186	-0.54992	0.39227
187	0	0	187	0	0	187	0	0												187	0	0
188	4.57663	0.126328	188	4.72885	0.0873348	188	4.27763	0.24723												188	-0.15222	0.299
189	4.19885	0.0593614	189	3.96219	0.037648	189	3.63252	0.0956954												189	0.23666	0.56633
190	3.26797	0.0395014	190	3.41034	0.0267647	190	2.81223	0.0566099												190	-0.14237	0.45574
191	3.19034	0.0412892	191	3.08813	0.025211	191	3.02657	0.0715853												191	0.10221	0.16377
192	3.6771	0.0417767	192	3.38594	0.0268992	192	3.24645	0.0728512												192	0.29116	0.43065
193	3.25913	0.0351617	193	2.94692	0.0198291	193	2.72723	0.0599749												193	0.31221	0.5319
194	0	0	194	3.11356	0.0332673	194	2.88483	0.0753787												194	0	0
195	2.72955	0.0281174	195	2.81708	0.0210319	195	2.42092	0.0534479												195	-0.08753	0.30863
196	0	0	196	0	0	196	0	0												196	0	0
197	0	0	197	0	0	197	3.69002	0.163963												197	0	0
198	2.93422	0.0324028	198	2.83656	0.0200684	198	2.34707	0.0526684												198	0.09766	0.58715
199	3.06758	0.0653351	199	2.92514	0.0506347	199	2.75034	0.122456												199	0.14244	0.31724
200	3.69807	0.0643858	200	3.71482	0.0439946	200	3.33224	0.107943												200	-0.01675	0.36583
201	3.63809	0.050746	201	3.89692	0.0343372	201	3.22492	0.0854038												201	-0.25883	0.41317
202	0	0	202	0	0	202	0	0												202	0	0
203	3.925	0.0642847	203	0	0	203	0	0												203	0	0
204	0	0	204	0	0	204	3.50754	0.0943283												204	0	0
205	3.90642	0.0562526	205	4.19412	0.0430225	205	3.70338	0.113628												205	-0.2877	0.20304
206	4.02554	0.0735098	206	3.84356	0.0494962	206	3.28064	0.103167												206	0.18198	0.7449
207	3.80373	0.0582123	207	4.01095	0.0421954	207	3.23804	0.109151												207	-0.20722	0.56569
208	3.63453	0.0581857	208	4.19971	0.0459083	208	3.55399	0.0922707												208	-0.56518	0.08054
209	3.91833	0.0579924	209	4.11784	0.044318	209	3.39567	0.0939289												209	-0.19951	0.52266
210	4.13305	0.100696	210	4.14064	0.0825539	210	3.44523	0.178807												210	-0.00759	0.68782
211	0	0	211	4.16176	0.0758442	211	3.73706	0.172849												211	0	0
212	4.16447	0.0751957	212	4.28279	0.0525788	212	3.52251	0.108458												212	-0.11832	0.64196
213	0	0	213	0	0	213	0	0												213	0	0
214	3.95155	0.069156	214	4.44776	0.0533873	214	3.54102	0.130463												214	-0.49621	0.41053
215	5.15287	0.126906	215	5.26712	0.104813	215	4.74544	0.224969												215	-0.11425	0.40743
216	4.16707	0.0694403	216	4.31906	0.051796	216	3.60116	0.105182												216	-0.15199	0.56591
217	4.1871	0.0954409	217	4.37435	0.0800641	217	3.62027	0.159163												217	-0.18725	0.56683
218	5.94474	0.267298	218	5.58328	0.170999	218	5.10593	0.397159												218	0.36146	0.83881
219	0	0	219	5.33544	0.0928033	219	0	0												219	0	0
220	4.72275	0.223312	220	4.74962	0.193532	220	0	0												220	-0.02687	0
221	0	0	221	4.34734	0.0820859	221	7.21892	1.51869												221	0	0
222	4.65285	0.137724	222	4.26405	0.0999587	222	3.92244	0.172748												222	0.3888	0.73041
223	0	0	223	0	0	223	3.57326	0.119125												223	0	0
224	0	0	224	0	0	224	0	0												224	0	0
225	0	0	225	0	0	225	0	0												225	0	0
226	0	0	226	0	0	226	0	0												226	0	0
227	0	0	227	0	0	227	0	0												227	0	0
228	0	0	228	0	0	228	0	0												228	0	0
229	0	0	229	0	0	229	0	0												229	0	0
230	0	0	230	0	0	230	0	0												230	0	0
231	0	0	231	0	0	231	0	0												231	0	0
	2.51219			2.88393			2.6831
	3.80754			4.05422			3.51703

## Sheet: Panel C (Rex)
Panel C
G127/M129 PrP			V127/M129 PrP			G127/V129 PrP
Residue	Rex (s-1)	δ(Rex) (s-1)	Residue	Rex (s-1)	δ(Rex) (s-1)	Residue	Rex (s-1)	δ(Rex) (s-1)
131	5.40039	1.18897	131	18.0159	4.22252	129	8.35296	3.01522
156	2.16652	1.15676	133	1.43795	0.503286	131	18.5624	10.641
166	3.43577	0.607648	136	2.33183	0.571311	133	3.20077	1.1838
172	5.07234	0.738665	156	1.65799	0.714423	155	3.45864	1.48469
178	9.50281	1.98711	159	3.00546	0.661498	166	11.0132	1.40742
188	2.20373	0.628817	164	11.7591	1.73648	168	2.28153	1.36675
192	0.850473	0.575846	166	3.00422	0.514852	172	2.09366	0.831493
215	3.52908	0.660585	168	13.3946	4.85914	173	4.51697	0.5865
218	7.17157	1.22614	172	10.5283	1.07278	181	1.15726	0.665267
222	2.74426	0.737232	183	2.18802	0.86511	188	4.57588	1.11784
			215	0.852472	0.397553	208	0.918519	0.508196
			218	2.1597	0.595693	215	5.70716	1.06843
			219	4.50266	1.05706	218	7.80221	1.6124
			221	1.95982	0.860117	221	12.5535	3.98603
						222	2.24648	0.962164
