# Supplementary material for: Structural effects of the highly protective V127 polymorphism on human prion protein
Source: Commun Biol. 2020 Jul 29;3:402. doi: 10.1038/s42003-020-01126-6 (PMC7391680; doi:10.1038/s42003-020-01126-6)
Supplement: Supplementary file 4 — Supplementary Data 3 [file 42003_2020_1126_MOESM4_ESM.xlsx]

## Sheet: Panel A
G127/M129 PrP (WT)		V127/M129 PrP (V127)
Time (hrs)	Fluorescence Fractional Change	Time (hrs)	Fluorescence Fractional Change
0	0.1094	0	0.0644
0.19	0.0914	0.19	0.0506
0.38	0.0876	0.38	0.0493
0.58	0.0819	0.58	0.0464
0.77	0.0816	0.77	0.0484
0.96	0.0799	0.96	0.0448
1.15	0.0793	1.15	0.0446
1.34	0.0813	1.34	0.0472
1.54	0.0782	1.54	0.045
1.73	0.0798	1.73	0.0451
1.92	0.081	1.92	0.0441
2.11	0.0788	2.11	0.0442
2.3	0.0779	2.3	0.0445
2.5	0.0791	2.5	0.0464
2.69	0.078	2.69	0.0449
2.88	0.0784	2.88	0.0441
3.07	0.0782	3.07	0.0445
3.26	0.078	3.26	0.044
3.46	0.0777	3.46	0.0446
3.65	0.081	3.65	0.0444
3.84	0.0793	3.84	0.0442
4.03	0.0779	4.03	0.0438
4.22	0.0803	4.22	0.0438
4.42	0.0798	4.42	0.0482
4.61	0.0806	4.61	0.0448
4.8	0.0779	4.8	0.0441
4.99	0.0794	4.99	0.0455
5.18	0.0793	5.18	0.0442
5.38	0.0814	5.38	0.0459
5.57	0.0781	5.57	0.0459
5.76	0.0786	5.76	0.0461
5.95	0.0793	5.95	0.0446
6.14	0.0769	6.14	0.0441
6.33	0.079	6.33	0.0441
6.53	0.0803	6.53	0.0451
6.72	0.0799	6.72	0.0446
6.91	0.0811	6.91	0.0441
7.1	0.0783	7.1	0.0441
7.29	0.0798	7.29	0.0441
7.49	0.0791	7.49	0.0445
7.68	0.0804	7.68	0.0456
7.87	0.0783	7.87	0.0464
8.06	0.0799	8.06	0.0455
8.25	0.0798	8.25	0.0443
8.45	0.0809	8.45	0.0454
8.64	0.0798	8.64	0.0449
8.83	0.0799	8.83	0.0446
9.02	0.0808	9.02	0.0446
9.21	0.0833	9.21	0.0453
9.41	0.083	9.41	0.0445
9.6	0.084	9.6	0.0446
9.79	0.0804	9.79	0.0448
9.98	0.0797	9.98	0.0455
10.17	0.0809	10.17	0.0454
10.37	0.0801	10.37	0.045
10.56	0.0791	10.56	0.0463
10.75	0.083	10.75	0.0468
10.94	0.082	10.94	0.0483
11.13	0.0819	11.13	0.0443
11.33	0.081	11.33	0.0459
11.52	0.08	11.52	0.0444
11.71	0.08	11.71	0.0445
11.9	0.0794	11.9	0.0444
12.09	0.0808	12.09	0.0454
12.29	0.085	12.29	0.0457
12.48	0.0807	12.48	0.0467
12.67	0.0833	12.67	0.0467
12.86	0.0858	12.86	0.045
13.05	0.0856	13.05	0.0467
13.25	0.0909	13.25	0.0446
13.44	0.0993	13.44	0.0451
13.63	0.1011	13.63	0.0464
13.82	0.1073	13.82	0.0446
14.01	0.119	14.01	0.0468
14.21	0.1364	14.21	0.0461
14.4	0.1422	14.4	0.0449
14.59	0.1602	14.59	0.0446
14.78	0.168	14.78	0.0455
14.97	0.17	14.97	0.0469
15.17	0.182	15.17	0.0442
15.36	0.2264	15.36	0.0452
15.55	0.3031	15.55	0.0445
15.74	0.488	15.74	0.0455
15.93	0.6198	15.93	0.046
16.13	0.4722	16.13	0.0458
16.32	0.561	16.32	0.0445
16.51	0.7737	16.51	0.0452
16.7	0.6942	16.7	0.0446
16.89	0.8727	16.89	0.0448
17.09	0.78	17.09	0.0459
17.28	0.7911	17.28	0.0455
17.47	0.8312	17.47	0.0456
17.66	1.1729	17.66	0.0446
17.85	0.9231	17.85	0.0448
18.05	0.7567	18.05	0.0452
18.24	0.9131	18.24	0.045
18.43	1.0833	18.43	0.0445
18.62	1.1196	18.62	0.0451
21.31	0.9583	18.81	0.0449
21.88	1.0862	19.01	0.0458
22.46	1.0819	19.2	0.045
22.65	0.9614	19.39	0.0449
22.84	0.8779	19.58	0.0475
23.04	1.0304	19.77	0.0458
23.42	0.9321	19.96	0.0462
23.61	0.8261	20.16	0.0446
23.8	0.9037	20.35	0.0448
24	1.1462	20.54	0.0447
24.19	1.0674	20.73	0.0445
24.38	1.0536	20.92	0.0461
24.57	0.8518	21.12	0.0454
24.76	0.9598	21.31	0.0467
25.34	0.9246	21.5	0.0446
25.53	1.1468	21.69	0.045
25.72	0.9163	21.88	0.0457
26.11	0.9867	22.08	0.0535
26.49	0.9922	22.27	0.0882
26.68	1.1503	22.46	0.1163
26.88	1.0534	22.65	0.2689
27.26	1.0102	22.84	0.2945
27.45	1.0648	23.04	0.3011
27.84	0.9418	23.23	0.3913
28.03	1.0151	23.42	0.8566
28.22	1.0747	23.61	0.5181
28.41	0.9543	23.8	0.6729
28.6	0.9579	24.19	0.8289
28.8	1.0923	24.38	0.7453
29.18	1.0998	24.57	1.013
29.56	1.0133	24.96	0.9455
29.76	1.1843	25.53	0.9432
29.95	0.9557	26.3	1.0151
30.14	1.0641	26.49	1.0085
30.33	1.1007	26.68	0.9428
30.52	1.022	27.07	1.0558
30.72	1.1436	27.26	0.9679
30.91	1.1509	27.64	0.9779
31.1	1.0454	28.22	0.9424
31.29	1.1757	28.41	1.0314
31.48	1.1487	28.6	0.9971
31.68	1.009	29.18	0.9872
32.06	1.0371	29.37	1.1002
32.25	1.0737	29.95	0.9357
32.64	1.0708	30.52	1.0008
33.02	1.0033	31.1	1.1074
33.21	0.9308	31.29	0.8736
33.4	1.0287	31.68	1.1191
33.59	1.0167	31.87	0.8782
33.79	1.011	32.64	1.0071
33.98	1.0257	33.02	1.0031
34.17	0.9874	33.79	0.8682
34.36	0.9378	33.98	1.0889
34.55	0.9588	34.17	1.0062
34.75	0.9232	34.36	0.8814
34.94	0.9498	34.75	0.8761
35.13	0.9422	35.13	1.0028
35.51	0.964	35.51	0.8197
35.71	0.9843	35.9	0.8829
35.9	1.1779	36.47	0.8491
36.09	0.9897	36.86	0.9155
36.28	0.9719	37.24	0.8984
36.47	1.1922	37.63	1.0036
36.67	0.9793	38.2	1.0896
36.86	1.0121	38.59	1.008
37.05	0.9654	38.78	1.0944
37.24	1.0282	38.97	0.9494
37.43	0.9671	39.16	1.1261
37.63	1.012	39.55	0.8481
37.82	0.9198	39.93	1.0493
38.01	0.9957	40.12	0.9419
38.2	1.0013	40.31	1.1532
38.39	0.966	40.51	0.8661
38.59	0.9254	40.7	0.9352
38.78	0.9406	40.89	0.9513
38.97	1.1267	41.66	1.0689
39.16	1.037	41.85	0.938
39.35	1.0152	42.04	0.9847
39.55	0.9331	42.23	1.0161
39.74	1.1668	42.43	1.0995
39.93	0.9388	42.62	1.0312
40.12	1.0029	43	0.9696
40.31	1.1112
40.51	0.985
40.7	1.0508
40.89	0.9963
41.08	0.9887
41.27	0.9809
41.47	1.0687
41.66	0.9427
41.85	0.9268
42.04	0.9968
42.23	0.9781
42.43	1.0514
42.62	1.0722
42.81	1.0359
43	1.1506

## Sheet: Panels B & C
	tm (hr)	tm mean (hr)	tm Stddev (hr)	Lagtime (hr)	Lagtime Mean (hr)	Lagtime Stddev(hr)
G127/M129 PrP (WT)	13.53	11.108	4.03544	12.57	8.614	4.91519
	5.78			4.94
	10.58			6.25
	16.34			15.12
	9.31			4.19
V127/M129 PrP (V127)	23.3517	22.6868	4.65122	22.4111	21.8769	4.68169
	16.2446			15.8862
	27.1421			26.3963
	26.8023			26.2593
	19.8932			18.4318
Ttest (WT vs V127)	0.00311175			0.0023972
